# Supplementary material for: Oxidized low-density lipoprotein potentiates angiotensin II-induced Gq activation through the AT1-LOX1 receptor complex
Source: eLife. 2025 Mar 25;13:RP98766. doi: 10.7554/eLife.98766 (PMC11936421; doi:10.7554/eLife.98766)
Supplement: Figure 5—source data 2. — Original blots for western blot analysis displayed in Figure 5. [file elife-98766-fig5-data2.zip]

Archive with 15 entries (15 files):
- 5g a-SMA.TIFF
- 5g a-tubulin.TIF
- 5h a-SMA.TIFF
- 5h a-tubulin.TIFF
- 5a a-SMA.TIFF
- 5a a-tubulin.TIFF
- 5b a-SMA.TIFF
- 5b a-tubulin.TIFF
- 5c a-SMA.TIFF
- 5c a-tubulin.TIFF
- 5d a-tubulin.TIFF
- 5e a-tubulin.TIFF
- 5e-a-SMA.TIFF
- 5f a-SMA.TIFF
- 5f a-tubulin.TIFF
