# Supplementary material for: Oxidized low-density lipoprotein potentiates angiotensin II-induced Gq activation through the AT1-LOX1 receptor complex
Source: eLife. 2025 Mar 25;13:RP98766. doi: 10.7554/eLife.98766 (PMC11936421; doi:10.7554/eLife.98766)
Supplement: Figure 5—source data 3. — Original western blots for Figure 5, indicating the relevant bands and treatments. [file elife-98766-fig5-data3.zip]

Archive with 16 entries (16 files):
- 5d NRK52E a-tubulin AII+oxLDL.tiff
- 5e NRK49F a-SMA Gq.tiff
- 5e NRK49F a-tubulin Gq.tiff
- 5f NRK52E a-SMA Gq.tiff
- 5f NRK52E a-tublin Gq.tiff
- 5g NRK49F a-sma Irbe.tiff
- 5g NRK49F a-tublin Irbe.tiff
- 5h NRK52E a-SMA Irbe.tiff
- 5h NRK52E a-tubulin Irbe.tiff
- 5a,a-SMA.tiff
- 5a,a-tubulin.tiff
- 5b a-SMAt.tiff
- 5b a-tubulin.tiff
- 5c NRK49F a-SMA AII+oxLDL.tiff
- 5c NRK49F a-tubulin AII+oxLDL.tiff
- 5d NRK52E a-SMA AII+oxLDL.tiff
